# Supplementary material for: ezSingleCell: an integrated one-stop single-cell and spatial omics analysis platform for bench scientists
Source: Nat Commun. 2024 Jul 3;15:5600. doi: 10.1038/s41467-024-48188-2 (PMC11222513; doi:10.1038/s41467-024-48188-2)
Supplement: Supplementary file 4 — Source Data [file 41467_2024_48188_MOESM4_ESM.xlsx]

## Sheet: Sheet1
Module	Dataset description	Data Available from	Total number of cells/spots	Technology used
Single cell RNA-Seq	2,700 Human peripheral blood mononuclear cells (Seurat guided clustering tutorial dataset)	https://cf.10xgenomics.com/samples/cell/pbmc3k/pbmc3k filtered gene bc matrices.tar.gz	2700	10X
Single cell data integration	Human PBMC (Batch 1)	https://support.10xgenomics.com/single-cell-gene-expression/datasets/2.1.0/pbmc8k	500	10X 3’
	Human PBMC (Batch 2)	https://support.10xgenomics.com/single-cell-vdj/datasets/2.2.0/vdj_v1_hs_pbmc_5gex	500	10X 5’
Single cell Multiomics	CITE-Seq: Peripheral blood mononuclear cells (PBMCs) from a healthy donor	https://support.10xgenomics.com/single-cell-gene-expression/datasets/3.0.0/pbmc_10k_protein_v3	7865	10X
	10X MultiOme : Peripheral blood mononuclear cells (PBMCs) from a healthy donor	https://support.10xgenomics.com/single-cell-multiome-atac-gex/datasets/1.0.0/pbmc_unsorted_3k?	3012	10X
Single cell chromatin accessibility	500 Peripheral blood mononuclear cells from a healthy donor	https://www.10xgenomics.com/resources/datasets/500-peripheral-blood-mononuclear-cells-pbm-cs-from-a-healthy-donor-next-gem-v-1-1-1-1-standard-2-0-0	500	10X
	Batch1 scATAC-seq: 500 Peripheral blood mononuclear cells (PBMCs) from a healthy donor	https://www.10xgenomics.com/resources/datasets/500-peripheral-blood-mononuclear-cells-pbm-cs-from-a-healthy-donor-v-1-0-1-1-standard-1-1-0	500	10X
	Batch2 scATAC-seq: 1k Peripheral blood mononuclear cells (PBMCs) from a healthy donor	https://www.10xgenomics.com/resources/datasets/1-k-peripheral-blood-mononuclear-cells-pbm-cs-from-a-healthy-donor-v-1-0-1-1-standard-1-1-0	1000	10X
Spatial Transcriptomics	Mouse Brain Sagittal Anterior	https://www.10xgenomics.com/resources/datasets/mouse-brain-serial-section-1-sagittal-anterior-1-standard-1-1-0	2695	10X
	Human Breast Cancer Block A	https://www.10xgenomics.com/resources/datasets/human-breast-cancer-block-a-section-1-1-standard-1-1-0	3798	10X
	Fresh Frozen Mouse Brain for Xenium	https://www.10xgenomics.com/resources/datasets/fresh-frozen-mouse-brain-for-xenium-explorer-demo-1-standard	36,602 molecules	10X
